# Supplementary material for: An internet-delivered acceptance and commitment therapy program for anxious affect, depression, and wellbeing: A randomized, parallel, two-group, waitlist-controlled trial in a Middle Eastern sample of college students
Source: PLoS One. 2024 Dec 5;19(12):e0313243. doi: 10.1371/journal.pone.0313243 (PMC11620599; doi:10.1371/journal.pone.0313243)
Supplement: S2 File — Dataset on which the study’s analyses are based. (XLSX) [file pone.0313243.s002.xlsx]

## Sheet: Sheet1
INTERVENTION	COUNTRY	AGE	PROGRAM OF STUDY	YEAR OF STUDY	GENDER	GAD1	GAD2	GAD3	GAD4	GAD5	GAD6	GAD7	GAD8	DASS1	DASS2	DASS3	DASS4	DASS5	DASS6	DASS7	SIAS1	SIAS2	SIAS3	SIAS4	SIAS5	SIAS6	SIAS7	SIAS8	SIAS9	SIAS10	SIAS11	SIAS12	SIAS13	SIAS14	SIAS15	SIAS16	SIAS17	SIAS18	SIAS19	SIAS20	WAR1	WAR2	WAR3	WAR4	WAR5	WAR6	WAR7	SHEE1	SHEE2
1	1	20	1	2	1	0	0	0	0	0	3	2	1	0	0	0	0	0	0	0	0	0	0	0	2	2	1	0	0	0	3	0	2	1	1	1	2	0	0	0	1	4	4	4	5	5	5	0	0
1	1	21	1	1	1	1	1	2	0	0	0	0	1	1	2	0	0	0	0	0	1	0	2	0	3	1	0	0	2	0	2	4	0	1	1	0	2	0	0	0	4	4	3	3	4	3	5	2	0
1	1	20	1	3	1	0	0	1	0	1	0	0	1	1	1	0	0	1	0	0	0	0	1	1	0	0	0	0	0	0	2	0	0	0	0	4	3	0	4	0	3	3	3	3	4	3	3	2	2
1	1	21	1	3	1	2	3	3	2	0	3	1	2	0	2	1	3	1	1	0	0	1	2	2	1	1	0	0	3	0	4	0	2	2	1	1	1	3	3	2	4	3	2	3	2	3	4	5	2
1	1	22	1	2	1	2	1	1	2	2	1	1	2	1	1	1	0	1	0	1	2	2	1	2	3	2	3	1	1	2	0	3	0	1	3	3	0	4	1	1	4	3	3	5	4	3	3	2	10
1	1	20	1	2	2	0	1	2	1	0	0	1	1	1	1	0	0	0	1	1	0	0	1	2	1	0	0	0	0	0	3	0	1	0	1	0	1	0	0	1	5	4	2	3	3	2	2	2	2
2	1	20	1	3	2	1	1	2	1	1	0	1	1	1	0	0	1	0	0	1	3	1	1	3	0	1	4	1	0	4	0	3	0	1	2	3	3	3	1	2	4	3	2	5	3	1	4	2	8
2	1	23	1	2	2	1	1	2	0	0	2	1	0	1	2	0	1	1	0	0	1	2	3	1	2	1	1	0	2	0	2	4	3	0	1	2	1	2	1	1	4	2	3	2	4	4	4	8	0
1	1	23	1	4	2	2	1	1	1	1	2	1	2	1	1	0	1	1	0	0	3	3	2	2	0	2	3	1	0	3	1	2	0	1	3	3	3	2	2	2	3	3	2	3	2	2	2	5	5
2	1	20	3	3	2	1	1	1	0	0	1	1	1	0	0	1	1	0	1	1	2	1	1	1	2	2	1	1	2	1	1	2	1	3	3	2	0	1	0	2	4	3	4	3	4	3	3	2	0
2	1	19	1	2	2	2	1	2	1	0	1	1	1	0	1	1	1	1	1	1	2	1	1	1	2	1	1	3	1	0	1	1	2	2	1	1	1	1	1	2	5	3	2	4	3	2	3	2	5
1	1	20	1	2	2	2	0	2	1	0	1	1	1	0	1	0	1	2	3	1	4	1	3	4	1	4	4	4	0	3	2	4	0	4	4	4	4	4	4	2	5	5	3	3	3	2	5	8	8
2	1	19	2	3	2	2	1	3	1	1	3	2	1	0	1	0	1	1	1	1	1	0	0	0	3	0	1	1	2	0	2	1	0	0	0	1	0	1	1	0	5	4	2	3	3	4	4	0	2
1	1	19	5	3	2	2	3	3	1	0	0	1	1	1	2	0	1	1	0	0	1	4	2	3	0	0	3	2	1	2	0	0	3	0	1	1	4	4	0	2	3	5	3	5	1	1	1	5	10
2	1	19	1	2	2	1	1	1	2	3	1	1	1	0	1	0	1	0	0	0	2	4	3	1	1	0	2	3	2	2	1	3	2	3	3	1	4	0	2	1	5	4	5	5	4	5	5	5	2
1	1	20	1	3	2	3	3	3	3	3	3	1	1	1	3	1	1	1	0	0	1	2	3	1	3	1	1	1	2	0	3	1	2	2	2	1	2	2	1	3	4	3	3	4	3	3	4	8	8
2	1	19	1	2	2	1	2	2	1	1	3	3	1	1	1	1	1	1	1	0	2	2	2	1	2	2	1	1	3	1	1	2	3	2	2	3	2	2	2	3	2	3	2	3	3	3	3	5	5
1	1	19	1	2	2	0	1	1	0	0	2	0	1	0	1	0	0	0	0	0	1	0	1	0	2	0	0	1	2	0	3	1	0	1	1	0	1	0	0	0	4	5	4	4	4	3	4	2	2
2	1	19	1	2	2	1	2	1	2	0	1	0	1	1	2	0	3	0	1	0	1	2	1	2	1	4	2	1	0	2	0	3	1	1	3	2	1	0	1	4	2	3	3	2	3	3	3	2	2
1	1	18	1	2	2	2	2	1	2	1	1	2	1	1	1	1	1	1	2	1	2	1	2	1	2	1	2	2	1	1	1	2	1	2	1	2	2	3	2	2	3	2	4	3	2	3	3	8	8
2	1	19	4	2	2	0	0	0	0	0	0	0	1	0	0	0	1	0	0	0	0	0	1	0	2	0	0	0	2	0	2	0	0	0	1	0	0	0	0	2	5	5	5	5	5	4	5	0	0
1	1	19	1	2	2	0	0	1	0	0	0	0	1	0	1	0	0	0	0	0	1	0	0	0	2	0	0	0	3	0	2	0	0	1	1	1	0	0	0	1	5	5	4	5	5	4	5	0	0
2	1	19	1	2	2	1	1	1	2	2	2	2	1	0	0	0	1	0	0	0	1	0	3	1	2	1	1	2	1	1	2	2	1	1	1	0	1	0	1	2	4	4	4	5	4	4	4	2	2
1	1	20	1	3	2	1	1	1	1	1	2	1	0	1	0	1	0	1	1	0	3	3	3	2	2	3	2	2	1	3	1	2	1	2	3	3	4	3	2	3	2	3	4	4	3	3	3	5	5
2	1	19	1	2	2	1	2	3	1	2	1	1	1	0	1	0	0	0	0	1	3	2	2	3	2	4	4	2	0	3	0	4	2	4	4	3	4	3	3	3	4	5	4	4	3	4	3	8	5
1	1	20	5	3	2	3	3	1	3	3	3	1	1	1	1	0	1	1	1	2	1	0	1	0	0	0	0	0	4	0	2	1	1	1	1	1	2	2	0	1	3	2	2	2	2	2	4	2	5
2	1	20	1	2	2	1	3	3	1	0	2	3	1	2	1	1	2	1	3	2	0	3	2	2	3	2	4	2	2	2	2	3	2	1	2	4	2	0	2	2	5	2	3	3	2	3	5	5	5
1	1	21	1	1	2	3	2	3	1	1	3	3	2	0	0	2	1	0	1	0	3	4	3	4	4	2	4	2	1	3	1	2	1	3	3	3	4	2	2	3	4	5	3	4	4	2	4	0	5
1	1	20	1	2	2	3	2	3	2	1	3	3	2	1	2	2	1	2	2	0	2	0	0	0	2	1	0	1	2	0	3	0	0	0	2	1	3	0	0	3	3	2	2	3	3	4	4	5	8
2	1	19	4	1	1	1	1	1	1	0	0	0	0	1	1	1	0	0	1	0	1	0	1	1	3	0	0	1	1	0	3	1	2	4	1	1	1	1	1	0	3	4	2	3	2	2	3	2	2
2	1	21	1	3	1	2	3	3	2	0	3	1	2	0	2	1	3	1	1	0	0	1	2	2	1	1	0	0	3	0	4	0	2	2	1	1	1	3	3	2	4	3	2	3	2	3	4	5	2
1	1	21	4	4	1	2	1	2	3	2	3	0	1	1	1	1	1	1	0	0	3	0	2	1	2	1	3	3	2	2	2	2	2	2	2	2	2	2	2	2	3	3	3	3	3	3	3	5	5
2	1	19	1	1	1	1	0	0	2	2	1	0	1	0	1	0	0	1	0	0	1	1	1	2	2	1	1	1	1	1	2	3	1	0	1	3	3	3	1	3	4	3	3	3	3	3	4	2	2
1	1	18	1	1	1	2	2	1	0	0	1	3	2	0	2	2	2	1	1	2	1	2	2	2	1	0	1	1	2	1	2	1	1	2	2	3	2	2	3	3	3	3	3	2	2	4	3	2	2
2	1	19	5	3	1	1	2	1	1	0	2	1	1	1	1	2	1	1	2	1	3	2	0	2	2	2	1	0	1	1	3	2	1	1	3	1	1	2	2	3	4	3	3	4	2	3	3	5	2
2	1	20	1	1	1	1	1	1	1	1	1	1	1	1	2	2	1	1	2	1	1	1	2	1	2	2	2	1	2	1	1	3	1	0	2	2	2	1	2	2	3	3	3	3	1	4	4	8	5
2	1	21	4	3	1	1	1	1	1	1	2	2	2	1	1	2	2	1	0	0	2	0	3	0	3	2	1	2	2	2	1	2	1	1	2	3	3	0	2	0	3	4	3	3	3	4	4	8	8
1	1	21	9	1	1	2	3	2	2	1	1	1	2	1	1	1	2	0	1	0	3	1	1	1	0	0	1	0	0	2	1	4	0	4	2	1	0	0	0	0	2	2	1	1	3	4	3	10	5
2	1	18	8	1	2	3	3	3	3	2	1	1	2	1	0	2	3	1	1	1	0	0	2	2	1	0	3	0	1	3	4	2	0	0	0	1	1	3	3	4	3	4	2	2	2	1	4	5	10
2	1	19	6	1	2	3	3	3	1	2	3	3	3	1	3	3	2	3	3	3	2	2	3	0	4	3	1	3	1	1	4	4	2	2	4	2	4	0	2	4	2	3	3	2	1	5	4	10	8
1	1	19	6	2	2	1	1	0	0	0	2	0	1	1	0	0	0	0	0	0	1	0	0	0	4	0	0	0	4	0	4	0	0	0	1	0	0	0	0	0	1	1	3	3	4	4	5	2	2
2	1	18	1	2	2	3	3	3	3	1	3	2	3	1	3	3	2	1	3	2	3	2	4	3	0	4	4	4	0	2	0	4	1	4	4	4	4	4	4	4	3	2	1	3	1	2	4	10	8
1	1	18	1	2	2	3	3	3	2	3	1	3	3	2	2	3	3	1	3	3	3	2	4	2	1	2	2	1	0	2	0	4	4	2	4	3	4	4	2	2	1	1	2	2	1	2	1	10	10
2	1	22	3	1	2	1	1	1	1	2	1	2	1	0	1	1	2	1	1	1	3	4	4	2	1	2	3	4	4	2	2	4	2	3	3	4	3	2	2	3	3	3	3	3	3	3	4	5	5
2	1	25	1	2	2	1	1	1	1	1	2	1	1	1	2	1	1	1	1	0	1	0	2	1	1	1	0	0	1	1	2	2	1	0	2	1	1	2	1	1	3	3	3	4	3	2	3	2	2
1	1	21	1	2	2	1	0	1	0	0	1	0	1	0	1	0	0	0	0	0	1	1	1	0	3	1	1	0	2	1	2	1	1	0	1	2	1	1	1	0	4	3	3	4	4	3	3	0	0
2	1	22	1	2	2	1	1	2	1	1	2	1	2	0	2	1	1	1	1	0	4	2	2	3	2	3	3	2	0	3	0	3	1	1	3	4	4	2	3	1	5	4	2	3	3	3	4	5	8
2	1	25	1	2	2	2	2	2	2	2	1	1	1	1	1	1	1	1	1	1	1	1	0	1	4	1	0	0	3	0	3	1	2	0	0	1	1	1	1	1	2	2	2	3	3	4	2	2	2
1	1	22	4	4	2	2	3	3	1	3	3	3	3	1	1	1	1	1	1	1	4	4	4	4	4	4	4	4	4	4	4	4	4	4	4	4	4	4	4	4	5	1	3	1	3	3	5	10	10
2	1	24	11	4	2	1	1	1	1	1	1	1	2	1	1	1	1	1	1	1	3	3	3	3	3	3	3	3	3	3	3	3	3	3	3	3	3	3	3	3	2	2	2	2	2	2	2	0	0
1	1	23	9	4	2	0	1	2	0	1	1	1	1	1	3	2	2	0	0	0	1	1	1	1	1	1	1	1	3	2	0	3	0	0	0	2	1	0	0	3	1	1	3	1	3	1	1	0	8
2	1	20	1	3	2	3	2	2	1	1	2	3	1	2	1	3	2	1	3	1	2	3	3	2	4	4	2	2	3	2	3	2	3	3	2	2	3	3	1	2	4	3	4	3	5	3	4	8	5
1	1	21	7	4	2	3	3	3	1	3	2	2	3	1	2	1	3	2	3	3	1	4	4	3	2	1	4	1	0	3	4	4	2	1	4	2	4	4	2	3	2	3	3	2	1	1	2	10	8
2	1	23	11	4	2	3	3	3	3	3	3	3	1	1	1	0	1	1	0	0	3	2	1	1	2	2	2	2	2	3	2	1	3	3	3	3	3	1	1	2	3	3	3	2	4	2	5	8	8
1	1	21	8	4	2	2	1	1	1	1	2	2	1	1	1	1	1	0	0	0	0	1	1	1	1	1	0	1	1	0	0	1	1	1	2	1	2	1	1	1	3	2	3	3	3	4	3	2	5
2	1	23	11	4	2	1	0	1	2	1	1	1	1	0	0	1	1	0	1	0	1	0	1	0	2	1	0	0	1	0	4	1	2	2	2	0	0	0	0	1	5	4	5	4	4	4	5	2	0
1	1	21	7	4	2	2	1	3	3	2	3	3	1	2	2	1	1	1	2	2	4	4	4	2	1	2	4	3	2	3	2	0	1	4	1	3	3	2	2	2	3	3	2	4	4	1	5	5	10
2	1	21	7	4	2	2	2	3	2	2	3	2	2	2	2	1	3	1	2	2	2	3	2	2	2	4	2	1	1	3	0	4	2	1	4	3	4	4	1	4	4	3	2	1	1	4	4	2	10
1	1	21	9	4	2	1	1	1	1	0	0	1	1	1	1	0	0	0	1	0	1	1	2	2	1	1	1	3	1	1	0	0	1	3	1	1	0	1	0	0	5	5	4	4	4	3	4	5	5
2	1	20	4	4	2	2	3	1	0	0	1	0	1	3	1	0	0	0	1	0	1	0	1	0	4	4	1	0	4	0	4	1	1	0	0	0	1	0	0	0	5	1	4	3	4	5	5	2	2
1	1	22	9	4	2	3	2	2	1	1	0	1	0	0	0	1	1	0	0	0	0	0	1	0	0	1	0	1	1	0	2	1	0	2	1	2	2	0	0	0	3	5	5	4	4	5	4	0	0
2	1	22	1	4	2	0	1	3	0	1	2	0	3	0	2	1	1	2	0	3	0	1	1	4	1	0	4	1	1	4	1	0	2	4	2	1	1	4	2	0	1	3	4	3	3	4	5	8	5
1	1	19	11	2	1	2	1	1	1	0	1	2	3	1	2	1	1	0	0	1	1	0	0	0	2	0	0	1	0	0	2	0	2	2	1	0	0	3	2	2	4	3	3	2	3	1	3	0	5
2	1	21	10	3	2	1	0	1	0	0	2	1	0	0	0	0	0	0	0	0	1	0	1	1	4	1	1	2	1	0	2	0	0	0	0	0	1	0	0	0	1	3	4	3	3	3	3	0	0
1	1	21	4	4	2	1	1	1	2	2	2	2	2	1	1	1	1	1	1	1	1	0	2	2	2	1	1	1	1	0	0	1	0	1	1	0	0	1	1	1	3	3	1	2	2	1	4	8	8
2	1	20	8	3	2	2	1	1	1	0	0	1	1	1	1	1	1	0	0	0	1	4	3	2	0	4	2	4	1	1	1	4	0	3	3	2	0	1	2	4	2	4	3	3	2	1	4	8	8
1	1	19	5	2	2	1	2	1	2	1	2	0	1	0	1	0	0	0	1	0	2	2	1	0	1	2	3	1	1	1	4	1	0	2	1	2	0	0	0	1	4	5	4	3	3	5	2	2	0
2	1	21	11	3	2	1	0	0	0	0	1	1	1	0	1	1	1	0	1	0	2	2	3	1	3	0	2	4	2	2	1	1	2	2	2	4	2	3	3	1	5	4	4	4	3	3	2	5	5
1	1	21	11	4	2	1	2	2	1	0	1	0	1	1	0	0	1	0	0	0	1	0	0	1	2	0	0	1	0	0	1	0	0	0	1	1	0	0	0	1	2	4	3	4	3	3	5	2	5
2	1	20	2	2	2	1	1	2	1	1	3	3	2	1	2	1	1	2	3	2	2	3	2	1	1	1	2	4	0	3	2	3	4	4	3	4	3	4	3	1	4	3	3	3	3	3	3	10	5
1	1	23	2	4	2	1	2	1	1	0	1	0	1	1	2	0	2	1	1	0	1	2	1	0	3	1	1	1	3	0	1	0	0	0	1	0	1	1	0	3	2	2	4	5	4	3	4	2	8
2	1	21	8	4	2	1	1	1	1	0	2	0	1	0	1	2	1	1	0	0	1	1	3	1	4	0	1	0	1	0	3	2	0	2	1	0	0	0	0	1	5	4	4	4	3	3	5	8	5
1	1	20	11	3	2	1	0	1	3	0	2	1	1	1	2	3	1	0	1	1	2	0	3	1	2	0	1	0	3	1	2	2	1	0	1	1	1	2	0	1	3	2	4	4	3	3	4	2	2
2	1	19	10	4	2	1	3	3	1	0	3	2	2	1	1	2	2	1	1	2	1	2	2	1	2	3	4	1	0	1	2	4	1	2	3	4	4	4	4	3	3	3	2	3	2	4	4	5	8
1	1	21	1	4	2	1	2	1	0	2	3	3	1	1	1	3	3	3	3	3	1	0	1	1	2	0	4	4	1	4	2	4	0	0	2	4	2	1	2	2	3	4	2	2	3	2	2	10	10
2	1	19	1	3	2	1	1	3	0	0	3	3	1	0	0	0	1	1	3	1	3	4	4	2	1	4	4	4	2	2	0	1	0	4	4	4	2	4	2	1	3	4	3	3	2	4	5	5	10
1	1	18	5	1	2	1	1	1	3	2	3	2	2	1	2	2	1	1	1	2	1	1	2	2	0	0	4	1	0	1	3	4	1	3	2	3	4	2	3	1	3	3	3	3	2	2	4	8	5
2	1	21	5	3	2	1	2	3	2	1	1	3	1	1	2	2	2	1	1	2	2	3	4	2	0	1	3	1	1	4	1	4	2	4	4	4	4	4	3	2	4	3	2	2	3	2	2	8	8
1	1	21	11	2	2	1	0	3	1	3	0	0	3	0	0	0	0	0	0	0	0	0	0	0	4	2	0	0	2	0	4	0	0	0	0	0	0	0	0	0	5	5	3	3	3	5	3	0	5
2	1	21	1	3	2	2	2	2	1	1	1	2	1	1	1	0	1	1	0	0	2	0	3	2	1	2	1	2	2	1	0	2	1	3	2	2	3	3	2	3	3	3	1	3	3	2	2	2	10
1	1	20	10	2	2	1	0	2	1	2	0	3	2	0	1	1	0	0	1	0	2	3	3	1	0	0	0	1	1	2	0	4	0	1	2	4	4	0	2	0	4	3	1	4	5	1	3	5	5
2	1	20	1	3	2	0	0	1	1	0	1	0	1	1	1	1	2	1	0	1	1	3	0	2	3	1	1	0	2	1	2	0	2	1	1	2	1	1	0	1	3	2	4	3	4	3	3	2	5
1	2	23	3	4	1	3	2	3	2	1	0	2	1	1	2	1	2	1	3	1	3	1	4	1	2	1	3	2	3	1	1	3	3	4	3	3	3	0	2	0	4	2	2	4	3	4	2	8	5
2	2	21	11	3	2	2	2	1	2	1	1	2	1	0	1	0	1	1	1	0	2	2	1	2	3	1	1	1	2	1	1	2	1	3	2	2	1	3	2	2	4	3	2	3	3	3	2	8	5
1	2	22	11	4	2	1	1	1	1	1	1	1	1	1	0	0	0	0	0	0	1	0	1	0	1	1	1	0	1	1	1	1	0	1	1	1	0	0	1	1	4	4	4	3	3	3	2	0	0
2	2	20	11	3	2	1	1	1	1	0	1	1	1	1	1	1	1	1	1	1	1	1	1	1	1	1	1	1	1	1	1	1	1	1	1	1	1	1	1	1	3	3	3	3	3	3	3	2	2
1	2	21	1	4	2	1	1	1	0	0	1	1	1	0	1	1	1	1	0	0	1	2	2	2	1	2	1	2	2	1	2	1	2	4	2	2	0	3	2	2	4	4	4	4	4	4	4	2	5
2	2	20	11	3	2	2	1	2	3	1	3	2	1	1	2	2	1	1	1	1	3	3	3	2	2	1	3	0	2	1	0	1	0	0	2	3	3	2	0	1	3	4	3	4	4	2	4	2	2
1	2	22	3	2	1	0	2	0	2	1	1	0	0	2	2	2	1	2	1	2	2	1	2	2	1	2	0	2	1	1	1	1	1	2	0	0	0	0	0	1	2	3	2	1	3	3	3	5	5
2	2	22	3	4	1	1	1	3	1	1	1	1	1	1	1	1	1	0	0	1	1	1	1	1	2	1	2	1	2	1	2	2	1	2	2	1	1	1	2	1	3	3	2	3	3	3	2	2	5
1	2	22	3	5	2	2	1	2	1	1	1	1	1	1	1	1	1	0	0	0	3	2	3	2	1	2	2	3	3	2	1	3	2	4	3	3	4	3	3	3	2	3	3	3	3	2	3	8	8
2	2	20	3	3	1	1	1	3	3	2	2	1	1	3	3	2	3	3	1	0	1	2	2	2	2	2	1	4	3	2	1	4	1	1	4	2	2	0	1	3	2	3	3	3	2	3	4	8	8
1	2	21	11	3	2	2	1	2	1	0	1	0	1	0	1	0	1	1	1	0	2	1	1	1	2	1	1	1	2	1	2	2	0	2	2	2	1	1	2	1	4	3	3	4	3	3	4	2	2
1	2	21	11	3	1	2	1	2	3	3	2	2	1	1	1	1	2	2	2	1	0	1	3	0	0	3	3	2	2	1	3	1	2	1	1	2	2	1	2	2	1	1	3	3	3	3	2	2	0
1	2	22	3	4	1	1	1	1	1	1	1	0	1	1	1	2	2	1	1	0	2	2	2	1	1	1	3	1	1	2	2	2	0	3	3	3	2	2	2	1	3	4	2	3	3	3	3	8	5
2	2	21	11	4	1	1	2	1	2	2	1	1	0	1	2	1	2	1	1	0	1	2	3	1	4	1	3	1	0	0	1	2	1	3	2	0	1	0	1	0	4	4	3	3	3	3	4	5	2
1	2	19	11	2	2	1	1	1	1	1	1	1	1	0	0	0	0	0	0	0	3	1	3	2	1	1	3	2	1	2	0	3	1	1	3	3	2	2	1	2	5	5	4	4	4	3	3	2	2
2	2	20	1	3	2	1	1	1	1	0	1	1	0	0	0	1	0	2	2	1	1	2	4	3	1	1	1	1	1	1	0	1	0	0	1	1	0	0	0	0	1	1	1	1	2	2	2	0	0
1	2	22	11	4	2	1	1	1	0	1	0	0	1	3	2	0	1	0	0	0	1	0	0	0	4	0	0	0	4	0	4	1	0	0	1	0	0	0	0	0	5	5	4	5	5	5	5	0	0
2	2	20	11	3	1	2	1	1	2	1	0	1	1	1	2	1	0	1	0	0	0	0	0	1	4	0	0	1	2	0	3	1	0	2	0	1	1	0	1	2	3	4	2	3	3	2	4	8	2
1	2	21	11	4	1	1	1	2	1	2	1	3	1	1	1	1	0	0	0	0	1	4	1	0	3	1	0	2	1	3	0	2	0	3	1	2	1	1	0	1	5	1	3	2	3	3	3	2	5
2	2	21	11	4	2	1	2	1	1	1	2	0	1	1	1	0	1	2	0	0	1	2	2	2	1	1	2	2	1	2	0	2	0	3	3	3	1	3	2	3	3	3	2	3	4	2	3	5	8
1	2	20	11	3	2	1	1	1	1	1	1	1	0	0	0	0	0	1	0	0	2	2	1	1	3	2	1	1	2	1	2	2	1	1	2	2	2	1	1	1	4	3	3	3	3	3	2	2	2
2	2	21	11	1	1	1	3	1	0	2	1	0	1	2	2	0	1	1	1	2	3	1	1	2	0	4	0	1	2	2	4	3	0	4	1	1	2	3	1	3	1	3	2	2	5	2	2	0	10
2	2	20	11	3	1	0	1	1	1	2	0	1	1	0	1	0	0	1	0	0	0	0	0	0	0	0	0	0	0	0	4	0	0	0	0	0	0	0	0	0	4	4	3	4	4	4	4	2	2
1	2	21	11	3	1	1	1	2	2	2	2	1	1	1	1	1	1	1	1	0	1	1	1	2	0	2	0	1	2	0	1	1	1	1	0	2	1	1	2	0	2	2	2	2	2	2	2	0	5
2	2	21	11	3	1	2	1	2	3	0	1	1	1	1	1	0	1	0	0	0	1	0	4	3	0	2	4	0	0	1	2	2	0	0	1	2	0	0	2	2	3	3	1	3	3	1	5	8	5
1	2	21	11	2	1	2	3	1	1	1	2	3	1	0	0	0	1	0	0	0	0	0	2	1	2	3	2	1	2	0	0	1	1	0	2	0	1	1	0	0	2	3	4	4	4	3	5	0	0
1	2	20	11	3	2	1	1	2	1	1	1	2	0	1	0	0	1	1	1	1	2	0	0	2	1	2	2	0	1	1	3	1	1	2	3	1	1	1	3	0	3	4	4	4	4	3	4	2	0
2	2	21	11	3	1	1	1	3	3	1	1	1	2	1	2	1	1	2	0	0	1	0	1	1	2	1	2	0	1	1	2	2	0	2	1	2	1	2	2	1	3	3	2	3	3	2	3	8	5
1	2	20	1	2	2	1	1	0	1	2	2	2	1	1	2	1	2	1	1	2	1	1	2	2	3	3	1	2	2	2	2	1	1	3	3	2	3	0	3	1	2	1	1	3	3	4	2	5	2
2	2	21	11	3	2	2	0	1	2	0	0	3	1	1	0	0	1	1	1	0	0	1	1	0	0	1	1	0	1	0	1	1	0	1	0	1	1	1	1	1	3	4	4	3	3	3	4	2	2
2	2	21	1	4	2	1	2	2	3	2	1	1	2	1	2	1	2	1	0	3	2	1	0	0	1	3	2	3	2	1	2	3	3	2	2	1	2	3	3	0	4	1	3	2	1	4	4	5	5
1	2	22	1	3	1	3	3	2	2	2	2	2	1	1	1	1	2	1	0	1	3	3	3	2	2	2	3	2	1	3	3	3	3	4	3	3	3	3	2	2	3	3	2	4	4	3	2	5	8
2	2	21	1	3	1	1	2	2	2	2	2	3	2	1	2	3	1	3	2	3	1	3	4	4	4	4	4	2	3	3	3	4	4	4	4	4	4	4	4	3	4	4	4	3	2	4	2	10	10
1	2	27	1	7	2	1	1	1	1	1	1	1	1	1	1	1	1	1	0	1	0	1	1	1	1	1	1	1	1	1	1	1	1	1	1	1	1	1	1	1	4	3	2	3	3	2	3	5	5
2	2	25	1	7	2	2	1	3	1	0	0	1	1	2	1	1	2	2	0	0	0	0	0	1	1	1	1	2	1	1	1	1	0	0	2	2	0	1	1	2	5	5	3	4	4	3	4	8	8
1	2	21	1	3	1	3	1	1	0	0	1	1	1	2	3	2	1	1	0	1	1	1	1	3	1	3	0	3	1	2	0	0	1	2	1	1	1	2	1	1	4	3	2	1	2	3	2	10	5
1	2	21	11	3	1	2	2	1	2	1	0	0	1	1	0	1	1	1	1	1	2	2	2	2	2	2	2	2	2	2	2	2	2	2	2	2	2	2	2	2	2	2	2	2	2	3	1	2	0
2	2	21	11	2	1	2	1	3	2	1	1	1	2	1	2	1	2	1	0	2	0	0	2	0	2	0	0	0	4	0	4	0	0	0	0	1	0	0	0	0	4	3	2	4	4	2	5	8	8
1	2	20	11	3	1	3	3	3	2	2	2	1	1	2	3	2	3	3	1	3	2	1	2	1	1	2	3	2	1	3	0	2	1	1	4	3	1	2	2	1	1	3	2	2	2	2	3	8	10
2	2	21	11	3	1	1	1	2	1	2	1	1	2	1	1	2	1	2	1	1	3	2	2	3	3	1	2	2	2	3	2	2	2	3	2	2	2	1	1	1	3	4	2	3	5	4	1	10	8
1	2	21	3	3	2	1	1	1	1	1	1	1	1	0	1	0	0	0	0	0	2	1	1	1	2	2	1	2	2	2	2	2	2	2	2	2	2	2	2	1	3	3	2	1	3	3	2	5	2
2	2	22	11	4	1	2	1	2	1	2	0	3	2	1	0	0	2	1	2	1	2	1	3	0	3	1	2	2	1	0	1	1	3	2	1	2	1	0	1	0	3	2	3	2	4	3	4	8	8
2	2	21	11	3	2	1	1	1	0	0	0	0	1	0	0	0	0	0	0	0	1	0	0	0	2	0	0	1	2	0	1	0	1	2	0	1	1	1	0	0	4	4	4	4	3	4	3	0	2
1	2	20	11	3	2	1	0	1	0	0	0	0	0	0	0	0	0	0	0	0	0	0	0	0	1	0	0	0	0	0	1	1	0	0	0	0	0	0	0	0	4	5	4	4	4	4	4	0	0
1	2	21	3	4	2	1	1	1	1	0	0	0	0	2	2	1	1	1	1	1	1	1	1	1	0	1	1	1	3	2	1	2	2	1	1	2	2	1	1	2	4	4	3	3	3	4	3	5	5
2	2	22	3	4	2	1	2	1	1	1	0	1	1	0	1	0	1	0	0	0	1	0	1	3	3	1	3	2	2	2	0	1	1	2	2	3	1	1	3	1	4	4	3	4	3	4	4	5	2
2	2	22	11	3	1	0	1	1	1	1	1	1	1	0	1	1	1	1	1	1	1	1	0	1	1	2	2	2	2	2	2	2	3	1	1	2	3	1	3	3	2	3	3	2	2	4	1	5	5
[truncated: 104 more columns]
